# Supplementary material for: Financial Counseling Is Associated with Reduced Financial Difficulty Scores in Head and Neck Cancer Patients Treated with Radiation Therapy
Source: Cancers (Basel). 2021 May 21;13(11):2516. doi: 10.3390/cancers13112516 (PMC8196601; doi:10.3390/cancers13112516)
Supplement: Supplementary file 1 [file cancers-13-02516-s001.zip]

Archive with 1 entries (1 files):
- cancers-1232848-supplementary.pdf
